# Supplementary material for: Anal Human Papillomavirus Infection among HIV-Infected Men in Korea
Source: PLoS One. 2016 Aug 22;11(8):e0161460. doi: 10.1371/journal.pone.0161460 (PMC4993367; doi:10.1371/journal.pone.0161460)
Supplement: S1 Dataset — (XLSX) [file pone.0161460.s001.xlsx]

## Sheet: Sheet1
1	2	3	4	5	6	8	10	11	12	13	14	15	17	21	22	23	26	28	31	33	36	38	39	40	41	56	57	58	59	60	61	62	63	64	65
Group 0 MSW 1 MSM	any HPV 0 negative 1 positive	HR-HPV 0 negative	multiple HPV 0 negative 1 positive	multiple HR-HPV 0 negative 1 positive	cytology 0 negative 1 ASCUS 2 LSIL 3 HSIL	age	age group 0 <=40, 1 41-50, 2 >50	CD4 cell counts	CD4 Gr 0 >500, 2 351-500, 2 <350	RNA Gr 0 Nondetectable, 1 detectable	CCI 0 0, 1 1<	VDRL 0 negative, 1 positive	somking 0 never, 1 ever	Hx of PD 0 no, 1 yes	ART Hx 0 >1, 1 <=1	STD Hx 0 no, 1 yes	Circumcision 0 no, 1 yes	No of Lifetime female sex partners 0 0, 1 1-5, 2 >5	No of female sex partners in last 3 mo 0 no, 1 yes	No of Lifetime male sex partners 0 0, 1 1-5, 2 6-10, 3 >10	No of male sex partners in last 3 mo 0 no, 1 yes	unprotected sex 0 sometimes, 1 frequently	sexual preference 0 female, 1 both, 2 male	economcy 0 high, 1 middle, 2 high	marriage 0 unmarried, 1 married	self-reported gono 0 no, 1 yes	self-reported NGU 0 no, 1 yes	self-reported syphilis 0 no, 1 yes	self-reported genital herpes 0 no, 1 yes	self-reported pedidulosis 0 no, 1 yes	self-reported genital warts 0 no, 1 yes	education 0 high school or less, 1 university or more	HBV 0 no, 1 yes	HCV 0 no, 1 yes
1	1	0	0	0	2	59	2	434	1	0	0	0	0	0	0	0	1	0	0	1	0	1	2	2	0	0	0	0	0	0	0	0	0	0	0
1	1	0	0	0	0	52	2	608	0	0	0	1	1	0	0	1	0	0	0	3	1	0	2	1	0	1	0	1	0	1	0	0	0	0	0
1	1	1	0	0	2	22	0	394	1	0	0	1	0	0	0	1	1	0	0	2	1	0	2	2	0	0	0	1	0	1	0	1	0	0	1
0	0	0	0	0	0	71	2	576	0	0	1	0	1	0	0	0	0	2	0	0	0	0	0	2	0	0	0	0	0	0	0	0	0	0	0
1	1	0	0	0	0	57	2	335	2	0	0	1	1	0	0	1	1	1	0	2	1	0	1	2	1	1	0	0	0	1	0	0	0	0	0
1	1	1	1	1	3	43	1	445	1	0	0	0	1	0	0	1	0	0	0	2	1	1	2	2	0	1	0	0	0	0	0	0	0	0	1
1	0	0	0	0	1	59	2	823	0	0	0	0	0	0	0	0	0	1	0	1	1	0	1	1	1	0	0	0	0	0	0	0	0	0	0
0	1	0	0	0	2	49	1	331	2	0	0	0	1	0	0	0	1	1	0	0	0	1	0	1	0	0	0	0	0	0	0	0	0	0	0
1	0	0	0	0	0	49	1	785	0	0	0	1	1	0	0	1	1	1	0	1	0	0	1	1	1	0	0	1	0	1	0	1	0	0	0
1	1	0	0	0	0	73	2	1208	0	0	0	1	1	0	0	0	1	1	0	2	1	1	1	2	0	0	0	0	0	0	0	0	0	0	0
1	0	0	0	0	0	35	0	1178	0	0	1	0	1	1	0	1	1	0	0	2	1	0	2	1	0	0	1	1	0	0	0	1	0	0	0
1	0	0	0	0	0	45	1	896	0	0	0	0	0	0	0	0	1	0	0	1	0	0	1	0	1	0	0	0	0	0	0	1	0	0	0
1	0	0	0	0	1	56	2	335	2	1	1	0	1	1	0	0	1	1	0	1	0	1	1	1	1	0	0	0	0	0	0	0	0	0	0
1	0	0	0	0	1	35	0	328	2	0	0	0	1	0	0	1	1	0	0	3	1	0	2	1	0	0	0	0	0	1	0	0	0	0	0
1	0	0	0	0	1	45	1	828	0	0	0	1	1	0	0	1	1	0	0	3	1	0	2	1	0	1	0	1	0	1	0	0	0	0	0
1	0	0	0	0	0	46	1	605	0	0	1	1	1	0	0	1	0	0	0	2	0	0	2	2	0	0	0	1	0	0	0	0	1	0	0
1	1	0	0	0	0	37	0	508	0	1	0	0	1	1	1	0	1	0	0	3	1	0	2	1	0	0	0	0	0	0	0	0	0	0	0
1	1	1	1	1	2	59	2	722	0	0	0	1	1	0	0	0	0	1	1	3	1	1	1	1	1	0	0	0	0	0	0	1	0	0	1
1	0	0	0	0	0	54	2	644	0	0	0	0	0	1	0	1	0	1	0	1	0	1	1	0	0	0	0	0	0	1	0	0	0	0	0
1	1	0	0	0	0	28	0	617	0	0	1	1	0	1	0	1	1	0	0	3	0	0	2	2	0	1	0	1	0	1	0	0	0	0	0
0	0	0	0	0	0	46	1	469	1	0	0	0	1	0	0	1	1	1	0	0	0	1	0	1	0	1	0	0	0	0	0	0	0	0	0
0	1	1	0	0	2	41	1	482	1	0	0	1	1	0	0	1	1	1	0	0	0	0	0	1	0	0	0	1	0	0	0	0	0	0	1
1	1	1	0	0	2	60	2	553	0	0	1	0	1	1	0	1	1	1	0	3	0	1	1	1	1	0	1	0	0	0	0	0	0	0	0
0	1	1	1	0	0	36	0	852	0	0	0	0	1	0	0	0	1	1	1	0	0	1	0	2	1	0	0	0	0	0	0	0	0	0	0
1	1	1	1	1	2	48	1	670	0	0	1	1	1	0	0	1	1	0	0	3	1	1	2	0	0	0	0	1	0	1	0	0	0	0	0
1	1	1	1	1	1	40	0	369	1	0	0	1	1	0	0	1	1	1	0	1	1	1	1	1	0	1	0	0	0	1	0	0	0	0	0
1	1	1	0	0	0	51	2	732	0	0	1	1	0	0	0	1	1	1	0	2	0	0	1	1	1	0	1	1	0	0	0	1	1	0	0
1	1	1	1	0	2	38	0	327	2	0	1	0	0	0	1	0	1	0	0	3	0	1	2	1	0	0	0	0	0	0	0	1	0	0	0
1	1	0	0	0	2	45	1	982	0	0	1	1	1	0	0	1	1	1	0	3	1	1	1	2	0	1	1	0	0	1	0	1	1	0	0
0	0	0	0	0	0	42	1	978	0	0	1	1	0	0	0	1	1	2	1	0	0	0	0	1	0	1	1	1	0	0	0	1	1	0	0
1	1	1	1	0	2	33	0	950	0	0	0	0	0	0	0	0	1	0	0	3	1	1	2	0	0	0	0	0	0	0	0	0	0	0	1
1	1	0	0	0	0	58	2	698	0	0	1	1	1	0	0	1	1	1	0	1	0	1	1	1	1	0	0	1	1	0	0	0	0	0	0
1	1	1	1	1	2	39	0	616	0	0	0	0	0	1	0	1	0	0	0	3	1	0	2	0	0	0	1	0	0	1	0	1	0	0	1
0	0	0	0	0	0	35	0	1575	0	0	0	1	1	0	0	1	1	2	0	0	0	0	0	1	0	0	0	1	0	0	0	1	0	0	0
1	0	0	0	0	0	46	1	725	0	0	1	1	1	0	0	1	1	0	0	3	0	0	2	1	0	1	0	1	0	1	0	0	0	0	0
0	0	0	0	0	0	67	2	549	0	0	1	1	0	0	0	0	0	1	0	0	0	0	0	2	1	0	0	0	0	0	0	0	1	0	0
1	0	0	0	0	0	54	2	423	1	0	0	0	0	0	0	0	0	1	0	1	0	0	1	2	1	0	0	0	0	0	0	0	0	0	0
1	1	0	0	0	0	45	1	448	1	0	1	1	0	1	0	1	1	0	0	2	1	0	2	2	0	1	0	1	0	0	0	0	1	0	0
0	1	0	0	0	0	58	2	751	0	0	1	1	1	0	0	1	1	1	0	0	0	1	0	2	1	0	0	1	0	0	0	1	0	0	0
1	1	0	1	0	2	61	2	1036	0	0	0	1	1	0	0	1	0	1	0	1	1	0	1	2	1	1	0	0	0	0	1	0	0	0	0
1	0	0	0	0	0	37	0	681	0	0	0	0	1	1	0	0	0	0	0	2	1	0	2	1	0	0	0	0	0	0	0	0	0	0	0
1	1	0	0	0	0	39	0	978	0	0	0	0	1	1	1	1	1	2	1	3	0	0	1	0	1	0	1	0	0	1	0	1	0	0	0
1	1	1	1	1	2	56	2	683	0	0	0	0	1	0	0	1	1	2	0	1	0	0	1	0	1	1	0	0	0	1	0	1	0	0	1
0	1	1	1	0	0	47	1	976	0	0	1	0	0	0	0	1	1	1	1	0	0	0	0	1	1	0	1	0	0	1	0	1	0	0	1
1	1	0	0	0	0	60	2	701	0	0	0	1	0	1	0	1	0	1	0	3	1	0	1	1	1	0	0	1	0	1	0	1	0	0	0
1	0	0	0	0	1	64	2	1251	0	0	0	1	1	0	0	1	0	0	0	1	1	1	2	2	0	1	0	0	0	1	0	0	0	0	0
1	1	0	0	0	0	52	2	647	0	0	1	1	0	0	0	1	0	1	0	1	1	0	1	2	0	0	0	1	0	1	0	0	0	0	0
1	0	0	0	0	2	56	2	259	2	1	0	0	0	0	0	0	0	1	0	1	0	0	1	1	1	0	0	0	0	0	0	0	0	0	0
1	1	0	0	0	0	48	1	776	0	0	0	0	0	0	0	0	1	0	0	1	1	0	2	2	1	0	0	0	0	0	0	0	0	0	0
1	1	0	0	0	1	46	1	642	0	0	0	1	1	0	0	1	1	2	0	3	1	1	1	1	0	1	0	0	0	0	0	0	0	0	0
1	1	1	0	0	0	49	1	870	0	0	0	1	1	0	0	1	1	1	0	1	0	0	1	1	1	0	0	1	0	1	0	0	0	0	1
1	1	1	0	0	1	37	0	672	0	0	1	1	0	1	0	1	1	2	1	3	1	0	1	1	0	0	1	0	0	1	0	1	0	0	0
1	1	0	0	0	2	52	2	287	2	0	0	1	0	0	0	1	1	0	0	3	0	1	2	1	0	1	0	1	0	0	0	0	0	0	0
1	1	0	0	0	0	42	1	228	2	0	1	0	1	1	0	0	0	1	0	1	0	1	1	1	0	0	0	0	0	0	0	0	0	0	0
1	1	0	0	0	0	46	1	542	0	0	0	0	1	0	0	0	1	2	0	3	1	1	1	1	0	0	0	0	0	0	0	1	0	0	0
1	1	1	1	0	0	47	1	369	1	0	0	1	0	0	0	1	0	0	0	1	0	1	2	1	0	0	0	1	1	0	0	0	0	0	1
1	1	1	1	0	0	36	0	358	1	0	0	0	1	0	0	0	1	0	0	1	0	0	2	1	0	0	0	0	0	0	0	1	0	0	0
1	1	0	0	0	0	52	2	789	0	0	1	1	1	0	0	0	0	1	0	2	0	1	1	2	1	0	0	0	0	0	0	0	0	0	0
0	1	0	0	0	0	63	2	1134	0	0	0	1	0	0	0	1	1	1	0	0	0	0	0	0	1	0	0	0	0	0	0	0	0	0	0
0	0	0	0	0	0	27	0	762	0	0	0	0	0	0	0	1	1	1	1	0	0	0	0	0	0	0	0	0	0	1	0	1	0	0	0
1	1	0	0	0	0	61	2	826	0	0	1	1	0	1	0	1	1	1	0	3	1	1	1	1	1	0	0	1	0	1	0	0	0	0	0
0	0	0	0	0	0	58	2	484	1	0	1	0	1	0	0	0	1	1	0	0	0	0	0	2	1	0	0	0	0	0	0	0	0	0	0
0	1	0	0	0	0	24	0	176	2	0	0	0	1	0	1	0	0	2	0	0	0	1	0	1	0	0	0	0	0	0	0	0	0	0	0
1	1	1	1	1	2	42	1	168	2	0	0	0	1	1	1	1	0	0	0	3	0	0	2	1	0	1	1	0	0	0	0	1	0	0	1
1	0	0	0	0	0	41	1	854	0	0	0	1	1	0	0	1	0	0	0	3	1	0	2	2	0	0	0	1	0	1	0	0	0	0	0
0	1	1	1	1	2	66	2	1352	0	0	1	1	1	0	0	1	1	2	0	0	0	1	0	2	1	1	0	0	0	1	0	0	1	0	1
1	1	1	0	0	0	33	0	564	0	0	0	1	1	0	0	1	1	1	0	2	1	0	1	1	0	1	1	1	0	0	0	0	0	0	0
1	1	1	1	1	0	65	2	533	0	0	0	0	0	0	0	0	0	1	0	1	1	0	1	1	1	0	0	0	0	0	0	0	0	0	1
1	0	0	0	0	0	50	1	876	0	0	1	1	1	0	0	0	1	1	1	1	0	0	1	1	0	0	0	0	0	0	0	0	0	0	0
1	0	0	0	0	0	71	2	385	1	0	1	1	0	1	0	1	0	1	0	1	1	1	1	2	1	0	1	1	0	0	0	0	0	0	0
0	0	0	0	0	0	68	2	656	0	0	1	1	0	0	0	0	1	2	1	0	0	1	0	2	1	0	0	0	0	0	0	0	0	0	0
1	1	0	0	0	0	24	0	437	1	1	0	1	1	1	0	1	0	0	0	3	1	0	2	1	0	0	0	1	0	0	0	1	0	0	0
0	1	0	1	0	0	61	2	960	0	0	1	1	1	0	0	0	0	1	0	0	0	0	0	2	1	0	0	0	0	0	0	0	0	0	0
0	1	1	1	0	0	40	0	1002	0	0	1	1	1	0	0	0	0	1	0	0	0	0	0	2	0	0	0	0	0	0	0	1	0	0	0
1	1	1	0	0	2	34	0	873	0	0	0	1	1	0	0	1	0	1	0	2	0	1	1	1	0	0	0	1	0	0	0	0	0	0	1
0	0	0	0	0	0	48	1	556	0	0	1	0	1	0	0	0	1	2	0	0	0	0	0	1	0	0	0	0	0	0	0	0	1	0	0
1	1	1	1	1	0	24	0	344	2	1	1	1	1	1	0	1	1	1	0	3	0	1	1	1	0	0	0	1	0	0	0	0	0	1	0
1	0	0	0	0	0	20	0	446	1	0	0	0	1	0	1	0	0	0	0	1	1	0	2	1	0	0	0	0	0	0	0	0	0	0	0
1	1	1	1	0	1	57	2	479	1	0	1	1	1	0	1	0	1	1	0	3	0	1	1	2	0	0	0	0	0	0	0	0	1	0	1
1	1	1	1	1	2	62	2	992	0	0	1	1	0	0	0	1	0	1	0	1	1	0	1	1	1	1	0	1	0	1	0	0	0	0	1
1	1	1	1	1	0	30	0	672	0	0	0	0	1	1	0	0	1	0	0	3	1	0	2	0	0	0	0	0	0	0	0	0	0	0	1
1	1	1	0	0	0	42	1	680	0	0	1	0	0	1	0	0	0	1	0	1	1	0	1	1	0	0	0	0	0	0	0	1	0	0	1
1	0	0	0	0	0	35	0	765	0	0	0	0	0	0	0	0	1	1	0	1	0	1	1	1	1	0	0	0	0	0	0	1	0	0	0
0	1	0	0	0	0	52	2	653	0	0	1	1	1	1	1	1	0	1	0	0	0	0	0	1	1	0	0	0	0	0	0	0	0	1	0
1	1	1	1	0	0	55	2	472	1	0	0	1	1	0	0	1	1	2	1	3	0	0	1	2	1	0	0	1	0	1	0	0	0	0	0
1	1	1	1	0	2	62	2	511	0	0	1	1	0	0	0	1	1	1	0	1	0	1	1	0	1	0	0	1	0	0	0	1	1	0	0
0	0	0	0	0	0	58	2	699	0	0	1	0	1	0	0	1	0	2	0	0	0	1	0	1	1	1	0	0	0	1	0	0	0	0	0
1	0	0	0	0	0	63	2	395	1	0	0	1	1	0	0	1	1	2	1	1	1	1	1	2	0	0	0	0	0	1	0	0	0	0	0
1	1	0	0	0	0	44	1	725	0	0	0	0	1	0	0	0	1	0	0	3	1	0	2	1	0	0	0	0	0	0	0	1	0	0	0
1	1	0	0	0	0	34	0	931	0	0	1	1	1	1	0	0	1	0	0	3	0	0	2	1	0	0	0	0	0	0	0	1	0	1	0
1	1	1	1	0	2	43	1	838	0	0	0	1	1	0	0	1	1	0	0	3	0	1	2	0	0	0	0	1	0	0	0	1	0	0	1
1	1	1	0	0	0	53	2	636	0	0	0	0	1	0	0	0	1	1	0	1	0	1	1	2	1	0	0	0	0	0	0	0	0	0	1
0	0	0	0	0	0	56	2	536	0	0	0	0	1	0	0	0	0	1	0	0	0	1	0	2	1	0	0	0	0	0	0	0	0	0	0
0	0	0	0	0	0	65	2	492	1	0	1	1	1	0	0	1	0	2	0	0	0	1	0	1	1	1	0	1	0	1	0	0	0	0	0
1	1	1	0	0	0	37	0	732	0	0	1	1	0	1	0	1	0	1	0	2	1	0	1	2	0	0	0	1	0	1	0	0	0	1	0
1	1	0	0	0	1	63	2	312	2	0	1	1	1	0	0	1	0	1	0	1	0	1	1	1	1	0	0	1	0	0	0	0	0	0	0
1	1	1	1	0	2	52	2	1263	0	0	1	1	1	0	0	1	0	1	0	3	0	1	1	2	0	0	0	1	0	1	1	0	0	0	0
0	1	0	0	0	0	60	2	178	2	0	1	0	1	0	1	1	1	1	0	0	0	1	0	1	1	1	0	0	0	0	0	0	0	1	0
0	1	0	1	0	2	34	0	719	0	0	0	1	1	0	0	1	1	2	1	0	0	0	0	1	1	0	0	1	0	1	0	0	0	0	0
1	1	0	0	0	0	57	2	438	1	0	1	0	0	0	0	0	1	1	0	1	0	0	1	2	0	0	0	0	0	0	0	0	1	0	0
0	0	0	0	0	0	56	2	482	1	0	1	0	1	0	0	1	0	1	0	0	0	1	0	2	1	0	0	0	0	1	0	0	0	0	0
0	1	0	0	0	2	45	1	452	1	0	0	1	1	0	0	1	0	1	0	0	0	0	0	1	1	0	0	0	0	0	1	0	0	0	0
1	0	0	0	0	0	62	2	437	1	0	1	1	1	0	0	1	0	1	0	1	0	1	1	2	0	1	0	1	0	0	0	0	0	0	0
1	1	0	0	0	2	51	2	937	0	0	0	1	1	1	0	1	1	1	0	3	0	0	1	1	1	1	0	0	1	1	1	1	1	0	0
0	1	0	0	0	1	43	1	509	0	0	0	1	1	0	0	1	1	2	1	0	0	0	0	1	0	0	1	1	0	1	1	0	0	0	0
1	1	1	0	0	0	40	0	786	0	0	0	0	1	0	1	0	0	1	0	2	0	1	1	1	1	0	0	0	0	0	0	1	0	0	0
0	1	0	0	0	0	60	2	437	1	0	1	0	1	0	1	0	1	1	0	0	0	1	0	1	1	0	0	0	0	0	0	0	0	0	0
1	0	0	0	0	0	66	2	728	0	0	1	0	1	0	0	1	1	1	0	2	0	1	1	2	1	1	0	0	0	1	0	0	1	0	0
1	1	1	1	1	0	34	0	447	1	0	0	1	0	1	0	1	0	0	0	3	1	0	2	1	0	0	1	1	0	0	0	0	0	0	1
1	1	0	0	0	2	56	2	491	1	0	0	1	0	0	0	0	1	1	0	3	0	1	1	1	1	0	0	0	0	0	0	0	0	0	0
1	1	1	0	0	0	54	2	540	0	1	1	1	1	0	0	0	0	1	0	1	0	1	1	2	1	0	0	0	0	0	0	0	0	0	0
0	0	0	0	0	0	60	2	605	0	0	0	0	1	0	0	0	0	2	0	0	0	1	0	2	0	0	0	0	0	0	0	0	0	0	0
1	1	0	0	0	0	56	2	888	0	0	1	1	0	1	0	1	1	1	0	1	0	0	1	1	1	0	0	1	0	0	0	0	0	0	0
1	1	1	1	0	0	53	2	942	0	0	1	1	1	0	0	1	1	1	0	1	0	0	1	1	1	0	0	1	0	0	0	0	0	0	0
0	1	1	0	0	0	50	2	554	0	0	0	1	1	0	0	1	0	2	0	0	0	1	0	1	0	0	0	1	0	0	0	1	0	0	0
0	0	0	0	0	0	30	0	491	1	0	0	0	0	1	1	0	0	1	1	0	0	1	0	0	0	0	0	0	0	0	0	1	1	0	0
0	0	0	0	0	0	67	2	535	0	0	1	0	1	1	0	0	0	1	0	0	0	1	0	2	1	0	0	0	0	0	0	0	0	0	0
1	1	0	0	0	0	50	2	594	0	0	0	1	1	0	0	1	1	0	0	2	0	1	2	1	1	1	0	0	0	1	0	0	0	0	0
0	0	0	0	0	0	42	1	775	0	0	1	0	1	0	0	0	0	2	0	0	0	0	0	1	1	0	0	0	0	0	0	0	0	0	0
1	1	0	0	0	1	70	2	381	1	0	0	0	0	0	0	0	0	1	0	3	0	1	1	0	1	0	0	0	0	0	0	0	0	0	0
0	0	0	0	0	0	67	2	381	1	0	0	1	0	0	0	1	0	1	0	0	0	0	0	0	1	1	0	1	0	1	0	0	0	0	0
0	1	1	0	0	1	53	2	933	0	1	0	0	1	0	0	0	1	1	0	0	0	0	0	1	1	0	0	0	0	0	0	0	0	0	0
0	1	1	0	0	2	59	2	670	0	0	1	1	1	0	0	1	1	1	0	0	0	1	0	1	1	1	0	0	0	0	0	0	0	0	0
1	1	0	0	0	0	50	2	756	0	1	0	1	1	1	0	1	1	1	0	1	0	0	1	2	0	0	0	1	0	0	0	0	0	0	0
1	1	0	0	0	2	41	1	463	1	0	0	1	1	0	1	1	1	0	0	3	1	0	2	0	0	0	1	1	0	1	1	0	1	0	0
1	1	1	1	0	0	77	2	373	1	0	1	0	1	1	0	0	0	1	0	1	0	1	1	1	1	0	0	0	0	0	0	0	0	0	0
1	1	1	0	0	2	50	2	394	1	0	0	0	1	0	0	1	1	1	0	1	1	1	1	2	1	0	0	0	0	1	1	0	0	0	0
1	1	0	0	0	1	43	1	966	0	0	0	1	1	0	0	1	1	0	0	3	1	0	2	1	0	0	0	0	0	1	1	1	0	0	0
1	1	1	1	0	0	21	0	280	2	0	0	0	1	0	1	0	0	0	0	3	1	0	2	0	0	0	0	0	0	0	0	1	0	0	0
0	0	0	0	0	0	53	2	612	0	0	0	0	1	0	0	1	0	1	0	0	0	0	0	2	1	1	0	0	0	0	0	0	0	0	0
0	0	0	0	0	0	51	2	1291	0	0	0	0	1	0	0	0	0	1	0	0	0	1	0	2	1	0	0	0	0	0	0	0	0	0	0
1	1	0	0	0	0	51	2	702	0	0	0	1	1	0	0	1	1	0	0	3	1	0	2	1	0	0	0	1	0	1	0	0	0	0	0
0	0	0	0	0	0	51	2	568	0	0	0	1	1	0	0	1	0	1	0	0	0	1	0	1	0	0	0	1	0	0	0	1	0	0	0
0	0	0	0	0	0	55	2	192	2	0	0	1	1	0	0	1	0	1	0	0	0	0	0	1	1	1	0	1	0	0	0	0	0	0	0
1	1	1	0	0	0	21	0	482	1	1	0	0	0	0	1	0	1	0	0	1	0	1	2	1	0	0	0	0	0	0	0	1	0	0	0
1	1	0	0	0	0	42	1	684	0	0	0	0	1	0	1	1	1	1	0	1	1	0	1	0	0	0	1	0	0	1	0	1	0	0	0
0	0	0	0	0	0	46	1	303	2	0	1	0	1	0	0	1	0	2	0	0	0	1	0	2	0	1	0	0	0	0	0	1	0	0	0
1	1	0	0	0	0	63	2	520	0	0	1	1	1	0	0	1	0	1	0	2	1	1	1	2	1	0	0	1	0	0	0	0	0	0	0
1	1	0	0	0	1	48	1	779	0	0	0	1	1	0	0	1	0	0	0	3	1	0	2	1	0	1	1	1	0	0	0	0	0	0	0
1	1	1	0	0	2	45	1	776	0	0	1	1	1	0	0	1	0	1	1	3	1	0	1	2	0	1	0	0	0	0	0	0	0	0	0
0	0	0	0	0	0	47	1	584	0	0	1	0	1	0	0	1	1	1	0	0	0	0	0	1	1	1	0	0	0	1	0	0	0	0	0
1	1	1	0	0	2	55	2	510	0	0	1	1	1	0	0	0	1	1	0	3	1	1	1	1	1	0	0	0	0	0	0	0	0	0	1
1	1	1	0	0	0	59	2	349	2	0	1	1	1	0	0	1	1	1	0	1	0	1	1	2	1	1	0	1	0	1	0	0	0	0	1
1	1	1	0	0	0	45	1	448	1	0	0	1	1	0	0	1	1	1	0	3	1	1	1	1	0	0	1	1	0	1	0	1	0	0	0
1	0	0	0	0	1	44	1	710	0	1	0	0	1	0	0	1	0	0	0	3	0	0	2	0	0	0	0	0	1	1	0	1	0	0	0
0	1	0	0	0	2	53	2	823	0	0	0	1	1	0	0	1	1	2	0	0	0	0	0	1	1	0	1	0	0	1	0	1	0	0	0
1	1	0	0	0	0	46	1	362	1	0	1	1	0	0	0	1	1	1	0	3	0	1	1	2	0	0	0	1	0	1	0	0	1	0	0
0	1	1	1	0	0	32	0	579	0	0	0	0	1	0	0	0	1	2	1	0	0	0	0	1	0	0	0	0	0	0	0	1	0	0	0
1	1	1	0	0	1	36	0	659	0	0	0	0	1	0	0	0	0	1	0	1	0	1	1	1	0	0	0	0	0	0	0	0	0	0	1
0	0	0	0	0	0	57	2	870	0	0	1	1	1	0	0	1	1	1	0	0	0	1	0	2	0	0	0	1	0	0	0	0	0	0	0
1	1	0	0	0	2	53	2	338	2	0	1	0	0	1	0	0	1	0	0	3	0	1	2	2	1	0	0	0	0	0	0	1	0	0	0
1	1	1	0	0	0	33	0	352	2	0	0	1	1	1	0	1	1	0	0	3	1	0	2	2	0	1	0	1	0	1	0	0	0	0	1
0	1	1	0	0	2	38	0	941	0	0	0	0	1	0	0	0	1	2	1	0	0	1	0	1	1	0	0	0	0	0	0	1	0	0	0
0	1	0	0	0	0	52	2	908	0	0	0	1	1	0	0	1	0	2	0	0	0	1	0	1	1	1	0	0	0	1	0	0	0	0	0
1	1	1	1	1	1	53	2	490	1	0	0	1	1	1	0	0	0	1	0	3	0	1	1	0	1	0	0	0	0	0	0	0	0	0	1
1	1	0	0	0	2	25	0	404	1	0	0	0	1	0	1	0	0	2	0	3	1	0	1	1	0	0	0	0	0	0	0	0	0	0	0
1	1	1	0	0	0	37	0	453	1	0	0	0	0	0	0	0	1	2	0	3	0	0	1	1	0	0	0	0	0	0	0	1	0	0	0
1	1	1	0	0	0	28	0	820	0	1	0	0	1	0	1	0	1	1	0	2	1	1	1	0	0	0	0	0	0	0	0	1	0	0	0
1	1	1	1	1	0	48	1	674	0	1	1	0	0	0	1	0	0	1	0	1	1	0	1	1	1	0	0	0	0	0	0	0	0	0	1
1	1	1	0	0	0	33	0	533	0	0	0	0	1	0	0	0	1	1	0	3	1	1	1	1	0	0	0	0	0	0	0	0	0	0	0
1	1	1	0	0	1	36	0	605	0	0	0	0	1	0	0	1	1	2	0	3	1	1	1	0	0	0	1	0	0	0	0	0	0	0	1
0	1	1	0	0	2	54	2	605	0	0	1	1	0	0	0	1	0	2	0	0	0	0	0	0	0	0	0	1	0	0	0	0	0	1	0
1	1	1	0	0	0	54	2	1556	0	0	1	0	1	1	0	1	1	0	0	2	0	0	2	2	0	1	0	0	0	0	0	0	0	0	0
0	0	0	0	0	0	57	2	226	2	1	0	0	1	0	0	1	1	2	0	0	0	1	0	1	1	1	0	0	0	0	0	0	0	0	0
0	1	1	0	0	0	50	2	1093	0	0	0	1	1	0	0	0	0	2	0	0	0	1	0	1	0	0	0	0	0	0	0	0	0	0	0
1	1	1	0	0	2	27	0	374	1	0	0	1	1	0	1	1	1	2	1	3	0	0	1	0	0	0	0	1	0	0	0	1	0	0	1
1	1	1	0	0	0	68	2	500	1	0	0	0	0	0	0	1	0	1	1	3	1	1	1	2	1	0	1	0	0	1	0	0	0	0	0
0	1	0	0	0	0	55	2	669	0	0	0	0	1	0	0	1	1	2	0	0	0	1	0	0	1	0	0	0	0	1	0	0	0	0	0
1	1	1	1	1	0	59	2	1356	0	0	0	1	1	0	0	1	1	1	0	2	0	1	1	2	1	1	0	1	0	1	0	0	0	0	1
0	1	0	0	0	0	30	0	781	0	0	0	0	1	0	0	0	1	2	1	0	0	0	0	1	0	0	0	0	0	0	0	1	0	0	0
1	1	1	0	0	1	31	0	284	2	0	0	1	1	0	0	1	1	0	0	3	0	0	2	1	0	0	0	1	0	0	0	1	0	0	1
1	1	0	0	0	1	48	1	873	0	0	1	1	1	0	0	1	1	0	0	3	1	0	2	1	0	0	1	0	0	1	0	1	0	0	0
1	1	0	0	0	1	25	0	572	0	0	0	0	0	0	0	1	1	0	0	3	0	1	2	0	0	0	0	0	0	1	1	1	0	0	0
0	1	0	0	0	0	41	1	1079	0	0	0	0	1	0	0	0	1	1	0	0	0	0	0	1	1	0	0	0	0	0	0	1	0	0	0
1	1	1	1	1	1	34	0	198	2	1	0	0	1	1	1	1	0	0	0	3	0	0	2	1	0	1	0	0	0	1	0	0	0	0	0
0	1	1	0	0	1	44	1	135	2	1	0	0	0	0	0	0	1	1	0	0	0	1	0	2	1	0	0	0	0	0	0	1	0	0	1
0	1	1	0	0	0	68	2	1147	0	0	1	0	1	0	0	1	0	1	0	0	0	0	0	1	1	0	0	0	0	1	0	0	0	0	1
0	1	1	0	0	0	58	2	541	0	0	1	1	0	0	0	0	0	1	0	0	0	0	0	2	1	0	0	0	0	0	0	0	1	0	0
0	1	1	1	0	1	63	2	690	0	0	1	1	1	1	0	1	1	2	1	0	0	0	0	1	1	1	0	0	0	1	0	0	0	0	0
1	1	0	0	0	2	56	2	240	2	0	1	0	1	0	0	0	0	2	0	2	0	1	1	1	1	0	0	0	0	0	0	0	1	0	0
1	1	1	1	1	0	50	2	414	1	0	0	1	0	1	0	0	0	1	0	1	1	0	2	2	0	0	0	0	0	0	0	0	0	0	0
0	0	0	0	0	0	51	2	151	2	1	1	0	1	0	1	0	0	2	0	0	0	1	0	2	0	0	0	0	0	0	0	0	0	0	0
0	0	0	0	0	0	46	1	222	2	0	0	0	1	0	0	0	1	2	0	0	0	0	0	1	1	0	0	0	0	0	0	0	0	0	0
1	1	0	0	0	1	19	0	411	1	1	0	0	0	0	1	0	1	0	0	1	1	0	2	1	0	0	0	0	0	0	0	1	0	0	0
0	0	0	0	0	0	35	0	848	0	0	0	0	1	0	1	0	1	2	1	0	0	1	0	1	1	0	0	0	0	0	0	1	0	0	0
0	1	0	0	0	0	45	1	1375	0	0	0	0	1	0	0	0	1	2	0	0	0	0	0	1	0	0	0	0	0	0	0	1	0	0	0
0	0	0	0	0	0	48	1	547	0	0	0	1	0	0	0	1	0	1	1	0	0	0	0	1	0	0	0	1	0	0	0	0	0	0	0
1	1	1	0	0	0	39	0	251	2	0	0	1	0	0	0	1	1	1	0	2	0	0	1	1	1	0	0	1	0	0	0	1	0	0	0
0	0	0	0	0	0	50	2	532	0	0	1	0	1	0	0	0	0	1	0	0	0	0	0	2	0	0	0	0	0	0	0	0	1	0	0
1	1	1	0	0	1	26	0	490	1	1	0	0	0	0	0	0	1	0	0	1	0	0	2	1	0	0	0	0	0	0	0	0	0	0	1
1	1	0	0	0	1	40	0	899	0	0	0	1	1	1	0	1	0	0	0	3	0	0	2	2	0	0	0	1	0	0	0	0	0	0	0
0	1	0	0	0	0	36	0	681	0	0	0	0	1	0	0	0	1	2	1	0	0	0	0	1	0	0	0	0	0	0	0	1	0	0	0
0	0	0	0	0	0	42	1	769	0	0	0	1	1	0	0	1	1	2	0	0	0	0	0	1	0	1	0	1	1	0	0	0	0	0	0
1	1	1	1	0	1	26	0	538	0	0	0	0	0	0	1	0	1	2	1	1	0	1	1	1	0	0	0	0	0	0	0	1	0	0	0
1	1	1	1	1	1	41	1	585	0	0	0	1	1	1	0	1	0	0	0	3	1	0	2	1	0	1	0	0	0	1	0	0	0	0	0
0	0	0	0	0	0	66	2	259	2	0	0	0	1	0	0	0	0	1	0	0	0	1	0	2	1	0	0	0	0	0	0	0	0	0	0
0	1	1	0	0	0	51	2	572	0	0	1	0	1	0	0	0	1	2	1	0	0	1	0	0	0	0	0	0	0	0	0	1	0	0	0
1	1	0	0	0	0	24	0	470	1	1	0	0	1	0	0	1	1	0	0	1	1	0	2	1	0	0	0	0	0	1	0	0	0	0	0
1	1	1	0	0	0	45	1	347	2	1	0	1	1	0	0	1	1	1	0	3	0	1	1	0	0	1	0	0	0	1	0	0	0	0	1
1	1	0	1	0	0	70	2	743	0	0	1	1	0	0	0	1	0	2	1	3	1	1	1	1	0	1	0	0	0	1	0	0	1	0	0
1	1	1	0	0	2	42	1	711	0	0	0	1	1	0	0	1	0	2	1	3	1	1	1	2	0	1	1	1	0	1	0	0	0	0	0
